# Supplementary material for: Stereotactic body radiotherapy with volumetric intensity-modulated arc therapy and flattening filter-free beams: dosimetric considerations
Source: Strahlenther Onkol. 2023 Dec 13;200(4):346–57. doi: 10.1007/s00066-023-02181-8 (PMC10965745; doi:10.1007/s00066-023-02181-8)
Supplement: Supplementary file 1 — Additional tables, List of abbreviations [file 66_2023_2181_MOESM1_ESM.xlsx]

## Sheet: supplementary data
total n=37		6MV			6MV FFF			10MV			10MV FFF			Friedman-Test p-value		total n=37		6MV FFF vs 6MV				10MV vs 6MV				10MV FFF vs 6MV FFF				10MV FFF vs 10MV
		1st quartile	2nd quartile (Median)	3rd quartile	1st quartile	2nd quartile (Median)	3rd quartile	1st quartile	2nd quartile (Median)	3rd quartile	1st quartile	2nd quartile (Median)	3rd quartile					1st quartile	2nd quartile (Median)	3rd quartile	p-value	1st quartile	2nd quartile (Median)	3rd quartile	p-value	1st quartile	2nd quartile (Median)	3rd quartile	p-value	1st quartile	2nd quartile (Median)	3rd quartile	p-value
treatment delivery	BOT (sec)	315	406	529	99	119	139	431	568	785	97	109	120	<0,01		treatment delivery	BOT (sec)	0.229	0.2833	0.3489	<0,01	1.2683	1.3929	1.8021	<0,01	0.8705	0.9196	0.9744	<0,01	0.126	0.1627	0.2111	<0,01
	MU	3070	3650	4576	2394	3182	3788	2873	3788	5133	2513	3336	3152	<0,01			MU	0.6869	0.8536	1.0354	<0,01	0.9015	1.0026	1.2167	>0,1	0.9641	1.0326	1.0735	>0,1	0.5691	0.7506	1.0012	<0,01
	dose rate (MU/min)	566.9	572.2	598	1585.5	1670.2	1732.7	399	399.6	399.9	1770.8	1839.1	1942.7	<0,01			dose rate (MU/min)	2.651	2.846	3.041	<0,01	0.6671	0.6983	0.7056	<0,01	1.0855	1.1155	1.16	<0,01	4.431	4.663	4.894	<0,01
GTV	D50% (Gy)	55.53	60.5	70.37	56.27	60.23	70.58	55.23	58.68	70.28	55.66	60.05	71.16	<0,01		GTV	D50% (Gy)	0.9984	1.006	1.0173	0.02	0.9898	0.9978	1.0023	>0,1	0.9924	0.9982	1.003	>0,1	0.9996	1.0087	1.0175	<0,01
	Dmean (Gy)	55.21	60.05	69.96	55.98	59.89	69.63	54.87	58.5	69.87	55.41	59.5	70.69	<0,01			Dmean (Gy)	1.0012	1.0054	1.0127	<0,01	0.9921	0.9975	1.0028	>0,1	0.9919	0.997	1.0032	>0,1	1.0014	1.0069	1.0141	<0,01
PTV	D2% (Gy)	56.88	62.98	72.48	57.1	62.33	72.74	56.63	62.25	72.96	56.6	62.2	73.46	<0,01		PTV	D2% (Gy)	0.9908	1.0009	1.0078	>0,1	0.9847	0.9979	1.0041	>0,1	0.9952	1.0014	1.008	>0,1	1.0015	1.0066	1.0145	<0,01
	D50% (Gy)	50.74	55.35	61.68	50.94	56.22	61.96	51.01	55.47	61.87	50.27	55.62	61.69	<0,01			D50% (Gy)	0.9946	1.0008	1.0096	>0,1	0.9814	0.9938	1.0029	>0,1	0.9893	0.9951	0.9991	<0,01	0.9935	1.0027	1.0114	>0,1
	D95% (Gy)	43.3	45.72	50.9	43.42	46.48	50.7	42.94	45.81	50.16	42.95	46.28	50.47	<0,01			D95% (Gy)	0.995	1.0058	1.0199	>0,1	0.9816	0.9964	1.0051	>0,1	0.9887	0.9964	1.0003	0.06	1	1.0102	1.0211	<0,01
	D98% (Gy)	41.7	43.76	48.94	41.71	44.32	48.62	41.4	43.79	47.7	41.56	45.02	48.57	<0,01			D98% (Gy)	0.9967	1.0039	1.0202	>0,1	0.982	0.9949	1.0042	>0,1	0.987	0.9954	1.001	>0,1	0.9996	1.0119	1.0251	<0,01
CI	CI	1.236	1.301	1.482	1.231	1.316	1.405	1.243	1.329	1.444	1.24	1.294	1.377	>0,1		CI	CI	0.9486	0.9889	1.0057	x	0.9742	1.0044	1.0168	x	0.9914	1.0021	1.0133	x	0.9491	0.9914	1.0111	x
dose fall-off	GIRTOG	4.807	5.505	6.715	5.026	5.406	6.746	4.968	5.856	6.54	5.172	5.627	6.629	0.04		dose fall-off	GIRTOG	0.96	1.0054	1.035	>0,1	0.96	1.0078	1.0479	>0,1	0.9871	1.0132	1.0641	>0,1	0.9364	1.0044	1.0516	>0,1
	GIP&L	4.718	5.222	6.445	4.499	5.078	5.966	4.822	5.593	6.232	4.772	5.464	6.104	<0,01			GIP&L	0.9611	0.9834	1.0078	>0,1	0.9951	1.0353	1.1037	>0,1	1.0011	1.0372	1.0828	<0,01	0.9465	0.9829	1.0146	>0,1
	PD - S1 Dmax (%)	75.89	81.58	87.22	74.37	78.31	87.33	76.19	80.67	86.93	75.66	78.89	87	>0,1			PD - S1 Dmax (%)	0.9455	0.9909	1.0129	x	0.9578	0.9931	1.054	x	0.9874	1.0173	1.049	x	0.959	0.9934	1.0308	x
	PD - S2 Dmax (%)	56.29	60.94	67.23	54.98	59.77	62.49	55.28	61.98	69.29	54.22	59.38	65.18	<0,01			PD - S2 Dmax (%)	0.91	0.9494	1.0109	0.023	0.9655	1.0056	1.0838	>0,1	0.9831	1.0054	1.0438	>0,1	0.9086	0.9618	1.0114	0.06
	PD - S3 Dmax (%)	44.89	51.29	57.71	42.95	49.17	51.8	44.06	50	60.15	44.11	47.67	53.64	<0,01			PD - S3 Dmax (%)	0.8913	0.9529	1	0.0017	0.9356	1.008	1.0785	>0,1	0.9666	1.005	1.0474	>0,1	0.8712	0.9321	1.0154	0.03
	PD - S1 D50% (%)	51.1	54.96	58.42	51.54	55.07	58.94	52	55.61	57.57	51.79	56.13	59.24	0.02			PD - S1 D50% (%)	0.9884	1.0081	1.0288	>0,1	0.991	1.0076	1.0168	>0,1	0.9908	1.0076	1.0266	>0,1	0.9853	1.0084	1.0317	>0,1
	PD - S2 D50% (%)	30.17	34.91	39.04	30.93	34	39.44	31.58	35.38	39.02	32.91	35.09	39.91	0.01			PD - S2 D50% (%)	0.9817	1.0063	1.038	>0,1	0.9923	1.0066	1.0364	>0,1	0.9994	1.0175	1.041	0.04	0.9784	1.0035	1.0422	>0,1
	PD - S3 D50% (%)	18.2	22.02	26.35	18.59	22.36	26.96	18.56	22.96	26.29	19.7	22.91	28.18	<0,01			PD - S3 D50% (%)	0.9831	1.0034	1.0559	>0,1	1.0016	1.021	1.0388	0.02	0.9847	1.0214	1.054	0.06	0.9808	1.0099	1.0451	>0,1
integral dose	D2% (Gy)	15.25	17.35	23.41	15.02	17.26	23.05	15.18	17.97	22.58	15.07	17.36	23.13	0.08		integral dose	D2% (Gy)	0.9675	0.9965	1.0131	x	0.9796	1.0031	1.0289	x	0.9939	1.0086	1.0372	x	0.9621	0.9931	1.0185	x
	D50% (Gy)	0.71	1.2	1.57	0.69	1.06	1.41	0.83	1.43	1.82	0.79	1.16	1.58	<0,01			D50% (Gy)	0.8519	0.8917	0.9256	<0,01	1.055	1.12	1.2	<0,01	1.0909	1.12	1.1509	<0,01	0.8271	0.8681	0.92	<0,01
	Dmean (Gy)	2.48	3.1	4.04	2.39	2.92	3.74	2.59	3.28	4.17	2.38	3.05	3.83	<0,01			Dmean (Gy)	0.9356	0.968	0.9865	<0,01	1	1.0368	1.0561	<0,01	1.0022	1.0241	1.0435	<0,01	0.9155	0.9522	0.982	<0,01
TABLE 1a. Absolute values of treatment delivery, target coverage, dose fall-off and integral dose of all pulmonary lesions. The statistical significance at p <0.05 are shown in bold.																TABLE 1b. Pairwise comparisions of treatment delivery, target coverage, dose fall-off and integral dose of all pulmonary lesions. The statistical significance at p <0.05 are shown in bold. Trends at 0.1> p >0.5 are shown in italics.
total n=16		6MV			6MV FFF			10MV			10MV FFF			Friedman-Test p-value		total n=16		6MV FFF vs 6MV				10MV vs 6MV				10MV FFF vs 6MV FFF				10MV FFF vs 10MV
		1st quartile	2nd quartile (Median)	3rd quartile	1st quartile	2nd quartile (Median)	3rd quartile	1st quartile	2nd quartile (Median)	3rd quartile	1st quartile	2nd quartile (Median)	3rd quartile					1st quartile	2nd quartile (Median)	3rd quartile	p-value	1st quartile	2nd quartile (Median)	3rd quartile	p-value	1st quartile	2nd quartile (Median)	3rd quartile	p-value	1st quartile	2nd quartile (Median)	3rd quartile	p-value
total lung - GTV (n=14)	Dmean (Gy)	1.855	2.235	3.22	1.667	2.16	3.215	1.863	2.3	3.303	1.742	2.25	3.248	<0,01		total lung - GTV	Dmean (Gy)	0.9441	0.9838	1.0102	>0,1	1	1.0258	1.0572	>0,1	1.018	1.037	1.052	<0,01	0.9486	0.9921	1.001	>0,1
	D2% (Gy)	18.55	20.68	24.13	18.08	20.84	24.17	18.01	22.09	24.57	18.64	21.21	24.46	>0,1			D2% (Gy)	0.9609	1.001	1.0352	x	0.9917	1.0137	1.0349	x	1.006	1.019	1.033	x	0.9637	1.0037	1.0409	x
	V5Gy (%)	7.827	11.335	18.538	6.97	10.93	17.96	8.227	12.09	20.57	7.855	11.69	18.628	<0,01			V5Gy (%)	0.9283	0.9601	0.9907	>0,1	1.0326	1.0571	1.1404	>0,1	1.002	1.0457	1.0867	0.08	0.91	0.9491	0.9672	0.01
tumorous lung - GTV	Dmean (Gy)	2.192	3.465	4.265	2.072	3.345	4.433	2.405	3.465	4.605	2.208	3.48	4.513	<0,01		tumorous lung - GTV	Dmean (Gy)	0.9649	0.9883	1.0004	>0,1	1.0065	1.0291	1.0716	0.02	1.016	1.038	1.05	<0,01	0.9397	0.9944	1.0263	>0,1
	D2% (Gy)	22.88	27.28	34.38	22.97	27.32	34.3	22.14	28.59	34.38	23.23	27.3	34.98	>0,1			D2% (Gy)	0.9907	1.0055	1.0176	x	0.9809	1.0048	1.0556	x	0.9992	1.007	1.012	x	0.9773	0.9956	1.0215	x
	V20Gy (%)	2.73	3.905	5.122	2.645	3.945	5.103	2.518	4.41	5.657	2.74	4.015	5.73	0.01			V20Gy (%)	0.9632	0.9993	1.0327	>0,1	0.9994	1.0267	1.1299	>0,1	1.008	1.031	1.057	<0,01	0.9294	0.9812	1.0485	>0,1
	V12.5Gy (%)	5.97	8.705	11.155	5.853	8.515	10.678	6.38	8.83	11.57	6.272	8.91	11.245	<0,01			V12.5Gy (%)	0.9514	0.9816	1.0133	>0,1	0.9957	1.0388	1.0645	>0,1	1.0187	1.0373	1.0531	<0,01	0.9414	0.99	1.0363	>0,1
	V10Gy (%)	7.128	11.705	14.867	6.947	11.305	14.787	7.635	12.48	15.655	7.35	12.53	15.35	<0,01			V10Gy (%)	0.9588	0.9798	0.9963	>0,1	1.0033	1.04	1.0726	>0,1	1.0175	1.0369	1.0531	<0,01	0.9537	0.9858	1.0135	>0,1
contralateral lung (n=14)	Dmean (Gy)	0.74	0.9	1.495	0.66	0.835	1.498	0.815	0.995	1.655	0.75	0.88	1.567	<0,01		contralateral lung	Dmean (Gy)	0.9105	0.9357	0.9843	0.1	1.0039	1.0722	1.1147	>0,1	1.0076	1.0623	1.0777	0.05	0.8632	0.9314	0.9596	<0,01
	D2% (Gy)	4.805	5.63	6.19	4.335	4.935	5.768	5.207	5.62	7.242	4.495	5.4	6.317	<0,01			D2% (Gy)	0.9127	0.9295	0.9844	>0,1	1.005	1.045	1.107	>0,1	0.9849	1.0259	1.0722	>0,1	0.884	0.9172	0.9375	0.06
	V5Gy (%)	1.705	3.025	7.23	1.113	1.88	5.652	2.355	2.905	10.615	1.377	2.7	5.942	<0,01			V5Gy (%)	0.5402	0.7444	0.8852	0.06	1.012	1.2313	1.4866	>0,1	0.9461	1.1983	1.3862	>0,1	0.5829	0.7147	0.8561	0.03
aorta	D2% (Gy)	10.9	16.89	25.18	10.44	17.14	24.73	12.04	18.05	25.65	11.85	17.86	25.77	0.06		aorta	D2% (Gy)	0.8822	0.9989	1.0346	x	1.005	1.0476	1.1018	x	1.008	1.0316	1.1364	x	0.9541	0.9956	1.0556	x
esophagus	D2% (Gy)	9.562	12.015	14.092	8.848	11.9	13.505	12.33	13.14	14.91	9.88	12.63	14.32	0.07		esophagus	D2% (Gy)	0.9012	0.9444	1.0311	x	1.0017	1.0793	1.2047	x	0.9963	1.0478	1.1244	x	0.8161	0.9611	1.0097	x
trachea (n=12)	D2% (Gy)	12.15	14.55	18.72	9.807	13.305	17.9	12.04	15.54	18.31	11.18	13.85	18.71	0.04		trachea	D2% (Gy)	0.8643	0.9196	0.9879	>0,1	0.9642	0.9785	1.0909	>0,1	1.0311	1.0609	1.1022	0.02	0.8848	0.9912	1.041	>0,1
proximal bronchial tree (n=10)	D2% (Gy)	7.742	21.09	33.41	6.965	20.68	32.847	7.87	21.26	34.6	7.317	19.98	34.08	>0,1		proximal bronchial tree	D2% (Gy)	0.95	0.9933	1.0192	x	0.9727	0.9996	1.0634	x	0.9975	1.0319	1.0527	x	0.9488	0.9667	1.0065	x
myelon	D2% (Gy)	8.623	12.765	15.715	7.853	12.89	15.22	9.717	12.195	16.387	9.082	12.895	15.155	0.02		myelon	D2% (Gy)	0.8829	0.9553	1.0389	>0,1	0.9999	1.0629	1.2359	>0,1	0.981	1.0244	1.086	>0,1	0.8982	0.9445	0.9816	0.05
spine	D2% (Gy)	11.55	18.66	23.9	9.328	18.36	24.492	11.73	18.05	25.07	10.72	17.48	24.87	<0,01		spine	D2% (Gy)	0.9759	0.9995	1.0435	>0,1	1.009	1.0496	1.1413	>0,1	0.9996	1.0411	1.075	>0,1	0.9083	0.9801	1.0051	>0,1
ribs plus sternum	D2% (Gy)	17.49	21.47	26.74	16.48	21.55	27.27	16.97	22.77	27.19	15.95	21.48	27.7	>0,1		ribs plus sternum	D2% (Gy)	0.9341	0.9981	1.0299	x	0.9882	1.0089	1.1019	x	1.0029	1.0151	1.0337	x	0.9347	0.9883	1.0124	x
skin	D2% (Gy)	5.607	6.435	7.55	5.475	6.585	7.59	5.405	6.05	7.395	4.69	5.55	6.425	<0,01		skin	D2% (Gy)	0.9897	1.0251	1.0397	>0,1	0.9264	0.954	0.9905	>0,1	0.782	0.8425	0.8596	<0,01	0.8557	0.9005	0.94	<0,01
brachial plexus (n=7)	D2% (Gy)	0.655	1.26	24.12	0.635	1.25	18.765	0.745	1.44	23.44	0.68	1.34	20.52	-		brachial plexus	D2% (Gy)	0.8983	0.9787	0.9879	x	0.9657	1.0297	1.1125	x	1.0253	1.0628	1.0784	x	0.9128	0.9306	1.0009	x
heart (n=8)	D2% (Gy)	8.08	11.27	14.38	7.56	10.41	14.57	7.812	11.7	14.295	7.855	10.395	13.735	-		heart	D2% (Gy)	0.8685	0.9446	1.0148	x	0.9107	1.0033	1.0379	x	0.9844	1.0046	1.0207	x	0.9364	0.9733	1.0222	x
	Dmean (Gy)	1.502	2.385	2.74	1.248	2.335	2.79	1.59	2.445	2.875	1.317	2.355	2.857	-			Dmean (Gy)	0.8424	0.979	1.0176	x	0.9953	1.0421	1.0612	x	0.9876	1.0366	1.044	x	0.9167	0.9739	1.0201	x
TABLE 2a. Absolute values of the OAR of the central/superior pulmonary lesions. The statistical significance at p <0.05 are shown in bold.																TABLE 2b. Pairwise comparisions of the OAR of the central/superior pulmonary lesions. The statistical significance at p <0.05 are shown in bold. Trends at 0.1> p >0.5 are shown in italics.
total n=21		6MV			6MV FFF			10MV			10MV FFF			Friedman-Test p-value		total n=21		6MV FFF vs 6MV				10MV vs 6MV				10MV FFF vs 6MV FFF				10MV FFF vs 10MV
		1st quartile	2nd quartile (Median)	3rd quartile	1st quartile	2nd quartile (Median)	3rd quartile	1st quartile	2nd quartile (Median)	3rd quartile	1st quartile	2nd quartile (Median)	3rd quartile					1st quartile	2nd quartile (Median)	3rd quartile	p-value	1st quartile	2nd quartile (Median)	3rd quartile	p-value	1st quartile	2nd quartile (Median)	3rd quartile	p-value	1st quartile	2nd quartile (Median)	3rd quartile	p-value
total lung - GTV (n=19)	Dmean (Gy)	1.385	1.72	3.145	1.395	1.6	3.045	1.46	1.81	3.17	1.41	1.73	3.035	<0,01		total lung - GTV	Dmean (Gy)	0.9432	0.9831	0.9992	>0,1	0.9852	1.0357	1.0643	>0,1	1.0115	1.0213	1.0484	<0,01	0.9381	0.9738	1.0156	>0,1
	D2% (Gy)	13.32	15.17	24.98	12.98	16.28	25.3	13.42	15.64	24.99	13.16	16.59	25.54	>0,1			D2% (Gy)	0.9613	1.0077	1.016	x	0.9759	1.0008	1.0154	x	0.9791	1.0021	1.0241	x	0.9686	0.9954	1.0369	x
	V5Gy (%)	6.375	8.3	15.15	6.47	7.76	14.98	6.65	9.31	15.58	6.51	8.53	15.03	0.04			V5Gy (%)	0.9472	0.9821	1.0316	>0,1	1.0018	1.0545	1.1051	>0,1	0.9828	1.0314	1.0622	>0,1	0.9145	0.9758	1.0302	>0,1
tumorous lung - GTV	Dmean (Gy)	2.09	2.76	4.42	2.13	2.71	4.41	2.35	2.86	4.5	2.13	2.76	4.47	<0,01		tumorous lung - GTV	Dmean (Gy)	0.9835	0.9977	1.0102	>0,1	1	1.0383	1.0675	>0,1	1.0072	1.0218	1.0586	<0,01	0.9638	0.9933	1.0211	>0,1
	D2% (Gy)	18.06	25.23	32.71	18.38	26.12	32.88	18.42	24.09	32.48	18.94	25.04	32.89	>0,1			D2% (Gy)	0.9678	1.0125	1.0251	x	0.9797	1.0085	1.0199	x	0.9859	1.0031	1.0371	x	0.9827	1.0126	1.0352	x
	V20Gy (%)	1.69	3.07	5.31	1.69	3.25	5.45	1.73	2.84	5.31	1.82	3.08	5.56	>0,1			V20Gy (%)	0.9746	1.013	1.0486	x	0.9858	1.0042	1.0361	x	0.985	1.0236	1.0662	x	0.9794	1.038	1.0845	x
	V12.5Gy (%)	3.91	6.51	10.94	3.97	6.05	10.96	3.88	6.45	10.96	3.92	6.28	11.03	>0,1			V12.5Gy (%)	0.97	0.9952	1.0179	x	0.974	1.0243	1.0495	x	0.9849	1.0245	1.0535	x	0.9423	0.9947	1.054	x
	V10Gy (%)	5.58	8.29	14.86	5.65	7.63	14.96	5.49	8.71	14.74	5.56	7.87	14.57	>0,1			V10Gy (%)	0.9549	1.0016	1.025	x	0.9919	1.0154	1.0547	x	0.9739	1.0254	1.0607	x	0.9541	0.9814	1.0419	x
contralateral lung (n=19)	Dmean (Gy)	0.57	0.71	1.2	0.525	0.63	1.075	0.6	0.76	1.16	0.555	0.65	1.085	<0,01		contralateral lung	Dmean (Gy)	0.8724	0.9324	0.9611	0.02	0.9821	1.0484	1.1316	>0,1	0.9914	1.0536	1.073	>0,1	0.8312	0.9107	0.9923	>0,1
	D2% (Gy)	3.175	4.15	5.235	2.975	3.86	5.075	3.595	4.04	5.56	3.155	3.69	5.12	>0,1			D2% (Gy)	0.8882	0.9731	1.0379	x	0.9484	1.0475	1.1929	x	0.9746	1.0314	1.0745	x	0.8206	0.9123	1.0469	x
	V5Gy (%)	0.19	0.61	2.46	0.065	0.46	2.14	0.19	0.87	3.27	0.04	0.5	2.235	>0,1			V5Gy (%)	0.3749	0.9733	1.3735	x	0.5657	1.2872	2.9064	x	0.5107	0.8554	1.3329	x	0.2719	0.5426	1.2395	x
aorta	D2% (Gy)	6.45	8.51	11.32	5.69	8.15	9.91	6.57	8.26	9.68	5.78	7.69	9.37	<0,01		aorta	D2% (Gy)	0.7727	0.8741	1.0124	0.09	0.857	0.9971	1.0823	>0,1	0.9455	0.986	1.0191	>0,1	0.8011	0.9171	0.9974	>0,1
esophagus	D2% (Gy)	4.86	7.28	10.67	4.63	6.85	10.25	5.22	6.84	9.49	5.86	6.62	8.86	>0,1		esophagus	D2% (Gy)	0.7432	0.923	1.0564	x	0.7601	0.9578	1.0741	x	0.8899	1.0138	1.1197	x	0.8857	0.9272	1.0917	x
trachea (n=14)	D2% (Gy)	5.565	6.93	7.857	5.755	6.19	8.465	5.42	6.345	7.495	5.617	7.075	8.95	>0,1		trachea	D2% (Gy)	0.7778	0.9607	1.0929	x	0.8899	0.9988	1.1129	x	0.9956	1.1326	1.1969	x	0.9094	0.9924	1.1751	x
proximal bronchial tree (n=17)	D2% (Gy)	1.81	4.11	6.18	1.72	4.69	6.59	2.25	4.36	7.63	2.19	4.55	7.67	0.01		proximal bronchial tree	D2% (Gy)	0.8216	0.957	1.0379	>0,1	0.9571	1.0682	1.2545	>0,1	1.0527	1.2099	1.2948	0.03	0.8733	0.9733	1.118	>0,1
myelon	D2% (Gy)	4.33	6.38	9.34	4.17	5.79	9.66	4.78	6.34	9.67	4.37	6.82	9.3	>0,1		myelon	D2% (Gy)	0.8377	0.9927	1.0445	x	0.879	1.0253	1.1691	x	1.0042	1.0685	1.1833	x	0.9322	0.9663	1.0977	x
spine	D2% (Gy)	6.55	8.67	11.81	6.38	8.52	11.24	6.22	9.04	13.09	6.45	9.06	12.24	>0,1		spine	D2% (Gy)	0.8708	0.9535	1.033	x	0.9349	0.9845	1.1091	x	1.0011	1.0662	1.1254	x	0.9351	0.9907	1.0927	x
ribs plus sternum	D2% (Gy)	20.14	26.89	31.29	20.26	26.09	31.17	21.27	24.99	28.99	22.02	25.98	32.62	>0,1		ribs plus sternum	D2% (Gy)	0.9583	0.9976	1.023	x	0.9568	0.9915	1.0079	x	0.9964	1.0107	1.0465	x	0.9986	1.0167	1.0456	x
skin	D2% (Gy)	5.33	5.96	9.3	5.79	6.29	8.97	4.85	5.7	8.63	4.4	5.4	7.77	<0,01		skin	D2% (Gy)	0.9867	1.0785	1.101	0.04	0.9099	0.9398	0.9803	0.07	0.776	0.8265	0.873	<0,01	0.8641	0.9283	0.9684	<0,01
brachial plexus (n=3)	D2% (Gy)	3.06	5.58	10.495	3.29	6.1	10.1	3.665	6.7	11.035	3.545	6.59	11.11	-		brachial plexus	D2% (Gy)	0.9016	0.9143	1.0038	x	1.082	1.1667	1.1837	x	1.061	1.08	1.095	x	0.8886	0.9836	1.0002	x
heart (n=10)	D2% (Gy)	1.42	7.885	10.812	1.305	5.25	10.467	1.528	7.725	10.69	1.423	6.46	9.932	-		heart	D2% (Gy)	0.8273	0.9257	0.9726	x	0.9175	0.9892	1.0227	x	1.0027	1.0253	1.098	x	0.8745	0.9464	1.0377	x
	Dmean (Gy)	0.46	1.965	4.43	0.4375	1.495	3.3075	0.4825	1.915	4.185	0.475	1.87	3.555	-			Dmean (Gy)	0.8107	0.9249	0.9936	x	0.8951	0.974	0.9987	x	0.9558	1.044	1.1304	x	0.8978	0.9837	1.0943	x
TABLE 3a. Absolute values of the OAR of the peripheral pulmonary lesions. The statistical significance at p <0.05 are shown in bold.																TABLE 3b. Pairwise comparisions of the OAR of the peripheral pulmonary lesions. The statistical significance at p <0.05 are shown in bold. Trends at 0.1> p >0.5 are shown in italics.
total n=17		6MV			6MV FFF			10MV			10MV FFF			Friedman-Test p-value		total n=17		6MV FFF vs 6MV				10MV vs 6MV				10MV FFF vs 6MV FFF				10MV FFF vs 10MV
		1st quartile	2nd quartile (Median)	3rd quartile	1st quartile	2nd quartile (Median)	3rd quartile	1st quartile	2nd quartile (Median)	3rd quartile	1st quartile	2nd quartile (Median)	3rd quartile					1st quartile	2nd quartile (Median)	3rd quartile	p-value	1st quartile	2nd quartile (Median)	3rd quartile	p-value	1st quartile	2nd quartile (Median)	3rd quartile	p-value	1st quartile	2nd quartile (Median)	3rd quartile	p-value
treatment delivery	BOT (sec)	235	292	344	97	104	121	365	432	458	87	97	104	<0,01		treatment delivery	BOT (sec)	0.312	0.3698	0.4353	<0,01	1.303	1.387	1.569	<0,01	0.8413	0.8866	0.9423	<0,01	0.1803	0.2162	0.2775	<0,01
	MU	2131.2	2497.3	3207.7	2304.4	2783.4	3136.9	2328.9	2626.1	2971.5	2291	2767	2932	>0,1			MU	0.8652	0.9722	1.1763	x	0.9264	0.9831	1.1405	x	0.9334	0.9862	1.0185	x	0.8203	0.9235	1.1542	x
	dose rate (MU/min)	544.1	565.4	569.2	1304	1617	1731.7	389.1	399	399.8	1388	1712	1976	<0,01			dose rate (MU/min)	2.634	2.815	3.052	<0,01	0.702	0.7057	0.7087	<0,01	1.0552	1.1095	1.1598	<0,01	4.046	4.293	4.942	<0,01
GTV	D50% (Gy)	55.47	58.02	67.21	55.87	59.07	67.06	55.27	57.66	66.94	56.16	58.98	67.63	<0,01		GTV	D50% (Gy)	1.0007	1.0052	1.0094	>0,1	0.9942	1.0003	1.0036	>0,1	1.002	1.0052	1.0075	<0,01	1.005	1.0076	1.0145	<0,01
	Dmean (Gy)	55.31	57.9	67.19	55.68	58.86	67.11	55.3	57.52	66.81	56.01	58.77	67.52	<0,01			Dmean (Gy)	1.0005	1.0042	1.0083	>0,1	0.9961	1.0003	1.0045	>0,1	1.0012	1.0048	1.0064	<0,01	1.0043	1.0073	1.0119	<0,01
PTV	D2% (Gy)	56.4	60.08	69.26	56.42	60.79	69.5	56.66	59.47	69.65	56.72	60.8	69.25	>0,1		PTV	D2% (Gy)	1.0004	1.0034	1.0056	x	0.9956	1.0016	1.0056	x	0.9992	1.0009	1.0032	x	0.9926	1.0021	1.0066	x
	D50% (Gy)	52.76	53.73	63.21	52.75	53.94	63.52	51.83	54.14	62.22	52.55	53.58	63.79	>0,1			D50% (Gy)	0.9972	1.0028	1.0049	x	0.9918	0.9984	1.0045	x	0.9935	0.9989	1.0019	x	0.9924	1.0037	1.0071	x
	D98% (Gy)	39.85	44.59	46.21	40.11	45.05	46.78	39.23	45.23	47.69	39.54	44.79	46.93	<0,01			D98% (Gy)	1.003	1.007	1.011	<0,01	0.9922	1.0015	1.004	>0,1	0.9965	1.0019	1.0066	>0,1	1.0029	1.0036	1.0126	0.06
CI	CI	1.13	1.162	1.204	1.129	1.167	1.199	1.132	1.176	1.209	1.129	1.188	1.216	>0,1		CI	CI	0.9982	0.9997	1.0023	x	0.9978	0.9996	1.0041	x	0.9978	1.0013	1.0055	x	0.9954	1.002	1.006	x
dose fall-off	GIRTOG	3.296	3.723	3.941	3.272	3.73	3.968	3.265	3.787	4.033	3.251	3.641	4.037	>0,1		dose fall-off	GIRTOG	0.9829	1.0051	1.0192	x	0.9639	0.993	1.0152	x	0.9782	0.992	1.0113	x	0.9886	1.0002	1.0412	x
	GIP&L	3.369	3.495	3.604	3.377	3.458	3.586	3.385	3.496	3.714	3.348	3.456	3.793	>0,1			GIP&L	0.9913	0.9997	1.0134	x	0.9813	0.9905	1.0308	x	0.9758	0.9971	1.0106	x	0.9803	0.9937	1.0214	x
	PD - S1 Dmax (%)	73.18	77.18	82.36	72.73	76.67	80.58	73.67	77.5	82.87	72.38	74.44	79.12	>0,1			PD - S1 Dmax (%)	0.9794	1	1.0165	x	0.989	1	1.008	x	0.9762	0.9906	1.0059	x	0.9644	0.9882	1.0159	x
	PD - S2 Dmax (%)	55.14	57.51	65.16	53.71	59.87	62.91	54.07	59.16	63.69	53.37	58.43	60.89	0,05 (<)			PD - S2 Dmax (%)	0.9452	0.9683	1.007	>0,1	0.9616	0.9734	0.9988	>0,1	0.9468	0.9781	1.0104	>0,1	0.9609	1.0035	1.01	>0,1
	PD - S3 Dmax (%)	44.44	49.4	54.48	42.82	48.73	53.71	44.11	49.09	52.04	42.78	45.89	52.98	<0,01			PD - S3 Dmax (%)	0.9566	0.9798	0.9988	>0,1	0.9465	0.9705	1.0076	>0,1	0.9327	0.9728	1.0037	>0,1	0.9452	0.961	1.0106	>0,1
	PD - S1 D50% (%)	51.92	54.31	57.09	51.96	54.37	56.7	53.26	55.31	57.09	52.78	55.41	56.61	0.03			PD - S1 D50% (%)	0.9988	1.0081	1.0109	>0,1	1	1.01	1.0257	0.01	1	1.0091	1.0181	0.07	0.9911	0.997	1.0149	>0,1
	PD - S2 D50% (%)	31.93	36.8	39.16	31.31	36.94	38.8	32.62	37.13	39.57	32.24	37.2	38.87	>0,1			PD - S2 D50% (%)	0.9908	1.0043	1.0122	x	0.9966	1.0053	1.0273	x	0.9854	1.0047	1.0234	x	0.977	0.9854	1.0158	x
	PD - S3 D50% (%)	20.31	25.02	29.08	20.4	23.69	28.98	21.27	25.11	28.82	21	24.97	28.11	>0,1			PD - S3 D50% (%)	0.9817	1	1.0342	x	0.995	1.0062	1.0189	x	0.9839	1	1.0282	x	0.9753	0.9865	1.0199	x
integral dose	D2% (Gy)	16.43	21.01	22.19	17.16	20.77	22.22	16.3	21.15	22.49	16.21	20.47	22.72	>0,1		integral dose	D2% (Gy)	0.9957	1.0014	1.0135	x	0.9903	0.9975	1.0077	x	0.9814	0.9884	0.9971	x	0.9852	0.9938	1.0022	x
	D50% (Gy)	0.84	1.25	1.98	0.79	1.09	1.98	0.92	1.44	2.09	0.79	1.11	2.06	<0,01			D50% (Gy)	0.884	0.8996	0.9373	<0,01	1.058	1.095	1.127	<0,01	1	1.0403	1.0849	0.02	0.8222	0.8757	0.9328	<0,01
	Dmean (Gy)	2.48	3.54	4.55	2.35	3.45	4.19	2.48	3.58	4.58	2.31	3.4	4.68	<0,01			Dmean (Gy)	0.974	0.9806	0.9892	<0,01	1.0056	1.0191	1.0378	<0,01	0.977	0.9872	1.0085	>0,1	0.9399	0.9573	0.9735	<0,01
liver - GTV	D2% (Gy)	34.91	46.11	51.15	34.02	46.33	51.91	34.45	45.54	51.52	34.16	46.79	52.23	0.02		liver - GTV	D2% (Gy)	0.9981	1.0028	1.0074	>0,1	0.9968	0.999	1.0054	>0,1	1	1.0036	1.0098	>0,1	1.0008	1.0063	1.0127	>0,1
	Dmean (Gy)	5.21	6.06	9.36	5.15	6.09	9.28	5.25	6.16	9.52	5.22	6.35	9.24	>0,1			Dmean (Gy)	0.9885	0.9929	1.005	x	0.9954	1.0075	1.0167	x	0.9918	1	1.0136	x	0.9783	0.9943	1.0072	x
	V15Gy (%)	9.99	13.43	21.65	9.31	13.2	21.46	9.77	13.57	24.09	9.32	13.56	21.58	>0,1			V15Gy (%)	0.9917	1.002	1.0127	x	0.9844	1.0122	1.0274	x	0.9814	0.9971	1.0298	x	0.9656	0.9873	0.9996	x
	D700ccm (Gy)	0.85	1.48	3.35	0.8	1.4	3.32	0.81	1.3	3.74	0.79	1.29	3.69	<0,01			D700ccm (Gy)	0.9327	0.9502	0.9877	<0,01	0.9412	0.9865	1.0127	>0,1	0.9214	0.9803	1.0638	>0,1	0.9392	0.9692	0.9875	0.02
aorta	D2% (Gy)	5.28	7.29	13.06	5.27	6.27	12.9	5.92	7.32	14.6	5.55	7.13	13.1	>0,1		aorta	D2% (Gy)	0.9507	0.9692	1.0405	x	0.9883	1.0339	1.2363	x	0.9979	1.0183	1.0673	x	0.8778	0.9798	1.0294	x
myelon	D2% (Gy)	4.25	4.54	8.49	3.61	4.62	7.18	4.23	4.81	7.53	3.91	4.48	8.26	0.01		myelon	D2% (Gy)	0.8512	0.9325	1.0017	0.04	0.9326	1.0595	1.2617	>0,1	0.9833	1.0483	1.1504	>0,1	0.8915	0.989	1.0721	>0,1
spine	D2% (Gy)	5.26	7.65	11.01	5.09	7.08	10.16	5.5	7.23	11.33	5.01	7.49	11.39	0.01		spine	D2% (Gy)	0.9228	0.9727	1.0039	>0,1	0.9774	1.0923	1.1296	>0,1	0.9639	1.0459	1.0766	>0,1	0.8659	0.9512	1.0258	>0,1
ribs plus sternum	D2% (Gy)	10.38	14.67	21.42	9.87	15.73	21	9.54	15.02	21.58	9.47	15.61	20.58	<0,01		ribs plus sternum	D2% (Gy)	0.9707	0.9885	1.026	>0,1	0.9469	0.9789	1.0168	>0,1	0.9333	0.9595	0.9816	0.01	0.9568	0.9927	1.0089	>0,1
skin	D2% (Gy)	5.71	6.87	9.02	6.5	7.69	10.24	5.33	6.49	8.89	4.74	5.99	7.44	<0,01		skin	D2% (Gy)	1.092	1.126	1.158	<0,01	0.8825	0.9142	0.9432	<0,01	0.7117	0.721	0.7624	<0,01	0.8894	0.9042	0.9212	<0,01
stomach	D2% (Gy)	3.91	9.51	15.29	3.22	7.3	14.16	4.31	9.23	15.22	4.36	9.24	13.81	>0,1		stomach	D2% (Gy)	0.8895	0.9375	0.9961	x	0.9869	1.0095	1.0416	x	0.9521	0.9938	1.0139	x	0.8736	0.9254	1.0047	x
esophagus (n=13)	D2% (Gy)	3.703	5.645	10.4	3.147	5.205	10.852	3.715	6.175	10.402	3.402	5.905	12.068	>0,1		esophagus	D2% (Gy)	0.9316	0.951	0.9963	x	0.9874	1.0052	1.0459	x	0.9522	0.9992	1.0657	x	0.9116	0.9761	1.0319	x
duodenum (n=13)	D2% (Gy)	1.88	5.11	14.65	2.09	5.32	14.56	2	6.52	13.78	1.84	5.59	13.92	>0,1		duodenum	D2% (Gy)	0.9568	0.9939	1.0438	x	0.9406	0.9818	1.0705	x	0.897	0.9881	1.0238	x	0.9294	0.9619	0.9932	x
rGIT (n=16)	D2% (Gy)	2.178	11.23	15.793	2.41	11.2	15.11	2.67	11.15	16.16	2.638	10.575	15.762	>0,1		rGIT	D2% (Gy)	0.9364	0.9809	1.0297	x	0.9249	1.0018	1.1182	x	0.9361	1.0041	1.0433	x	0.9462	0.9969	1.0268	x
kidney right (n=15)	Dmean (Gy)	0.31	0.6	3.61	0.3	0.61	3.56	0.26	0.7	3.88	0.27	0.57	3.84	>0,1		kidney right	Dmean (Gy)	0.9509	0.996	1.0154	x	0.8415	1	1.0542	x	0.9296	1	1.0377	x	0.9622	1.0056	1.0704	x
kidney left (n=15)	Dmean (Gy)	0.395	0.92	1.7	0.37	0.87	1.61	0.435	1.07	1.885	0.325	0.89	1.615	<0,01		kidney left	Dmean (Gy)	0.8803	0.913	0.9713	<0,01	0.873	0.9459	1.2482	>0,1	0.9327	1.0135	1.1271	>0,1	0.7754	0.974	1	>0,1
heart (n=12)	D2% (Gy)	0.49	1.255	4.893	0.465	1.16	4.702	0.4525	1.295	5.14	0.4425	1.13	4.8925	0,05 (>)		heart	D2% (Gy)	0.9376	0.9717	0.9895	x	0.8738	0.9647	1.0363	x	0.9188	0.9484	1.0052	x	0.901	0.9992	1.0346	x
	Dmean (Gy)	0.2025	0.49	1.2775	0.185	0.48	1.245	0.1825	0.41	1.1925	0.17	0.425	1.177	<0,01			Dmean (Gy)	0.9486	0.9796	1	>0,1	0.8498	0.879	0.9433	>0,1	0.8939	0.9215	0.9662	0.06	0.9282	1.0072	1.0513	>0,1
TABLE 4a: Absolute values of treatment delivery, target coverage, dose fall-off, integral dose and the OAR of the liver lesions. The statistical significance at p <0.05 are shown in bold.																TABLE 4b: Pairwise comparision of treatment delivery, target coverage, dose fall-off, integral dose and the OAR of the liver lesions. The statistical significance at p <0.05 are shown in bold. Trends at 0.1> p >0.5 are shown in italics.
List of abbreviations
FF	flattening filter
FFF	flattening filter free
SBRT	stereotactic body radiotherapy
VMAT	volumetric modulated arc therapy
ABC	active breathing coordinator
IMRT	intensity modulated radiotherapy
EBRT	external beam radiation therapy
NSCLC	non-small cell lung cancer
SCLC	small cell lung cancer
HCC	hepatocellular carcinoma
OAR	organs at risk
linacs	linear accelerator
MLC	multi-leaf-collimator
TPS	treatment planning system
CT	computed tomography
PTV	planning target volume
ITV	internal target volume
CTV	clinical target volume
GTV	gross tumor volume
BOT	beam-on time
MU	monitor units
D2%	dose receveid by 2% of the considered volume
D50%	dose receveid by 50% of the considered volume
D95%	dose receveid by 95% of the considered volume
D98%	dose receveid by 98% of the considered volume
Dmax	maximum dose
Dmean	mean dose
V5Gy (%)	percentage volume exceeding 5 Gy
V10Gy (%)	percentage volume exceeding 10 Gy
V12,5Gy (%)	percentage volume exceeding 12,5 Gy
V15Gy (%)	percentage volume exceeding 15 Gy
V20Gy (%)	percentage volume exceeding 20 Gy
D700ccm	dose received by 700 ccm
PD-Sx Dmax/D50%	maximum dose/dose received by 50% of the Shell x (x= 1, 2 or 3) in relation to the prescribed dose
GIRTOG	gradient index = volume of half the prescription isodose / PTV
GIP&L	gradient index = volume of half the prescription isodose / prescription isodose volume
CI	conformity index = (planning target volume x prescription isodose volume) / (Target volume within the prescription isodose volume)^2
